# Supplementary material for: Benefits of Selenium Supplementation on Leukocyte DNA Integrity Interact with Dietary Micronutrients: A Short Communication
Source: Nutrients. 2016 Apr 27;8(5):249. doi: 10.3390/nu8050249 (PMC4882662; doi:10.3390/nu8050249)
Supplement: Supplementary file 1 [file nutrients-08-00249-s001.zip]

Archive with 4 entries (3 files):
- nutrients-121674-supple-layout final/Datafile- subgroup of 38 22012016.xlsx
- nutrients-121674-supple-layout final/Datafile-complete 362 men 22012016.xlsx
- nutrients-121674-supple-layout final/nutrients-121674-supplementary-layout.docx
- nutrients-121674-supple-layout final/
