# Supplementary material for: Benefits of Selenium Supplementation on Leukocyte DNA Integrity Interact with Dietary Micronutrients: A Short Communication
Source: Nutrients. 2016 Apr 27;8(5):249. doi: 10.3390/nu8050249 (PMC4882662; doi:10.3390/nu8050249)
Supplement: Supplementary file 1 [file nutrients-08-00249-s001.zip › nutrients-121674-supple-layout final/Datafile- subgroup of 38 22012016.xlsx]

## Sheet: Sheet1
	Studycode	Joinage	Height	Weight	BMI	Medication taken	Current tobacco smoker	Ex-tobacco smoker	Alcohol intake	rs1050450 GPx1	rs3877899 SeIP	Serum Se Baseline	Serum Se Post	GPx activity Baseline	GPx activity Post	TR activity Baseline	TR activity Post	%FB Tail DNA Baseline	%FB Tail DNA Post	%H2O2 Tail DNA Baseline	%H2O2 Tail DNA Post	h2o2 Tail DNA Baseline-Post Se	Baseline CCK18	Post CCK18	Activity	Dietary vitamin-b6-(by-analysis)_mg	Dietary vitamin-b12_µg	tota dietaryl-folate_µg	dietary selenium_µg	kj-from-protein_%	kj-from-fat_%	kj-from-carbohydrate_%	fat-as-mono_%	fat-as-poly_%	fat-as-saturated_%	Dietary methionine_g
Group A	CAN206	67	181	79	24.114	Cardio	None	Yes	Yes	CT	GG	94.752	134.232	13.6258	26.4258	0.52521	1.73319	5.0236	6.1666	8.8566	12.0792	-3.2226	193.32	185.148	Light	1.31639	2.32503	499.493	55.3073	19.2146	25.9701	51.512	32.43	20.8169	46.7531	0.51297
Group A	CAN210	60	176	75	24.2123	Cardio	None	Yes	Yes	CT	AG	94.752	157.92	10.7355	22.7097	1.57563	1.83824	7.1552	5.818	6.2532	10.3076	-4.0544	165.616	174.868
Group A	CAN263	51	172	96	32.45	None	None	None	None	CT	GG	110.544	181.608	26.2822	23.1226	0.577731	0.367647	5.2948	6.43	5.3832	9.268	-3.8848	162.607	68.5319
Group A	CAN274	73	175	73	23.8367	Cardio	None	None	Yes	CC	GG	90.804	157.92	16.3725	17.7548	-0.315126	1.94328	9.1378	7.6546	7.947	11.3754	-3.4284	157.414	76.6221	Light	1.70268	4.7717	205.944	61.8375	13.2614	45.5857	36.8065	33.2802	13.7021	53.0177	0.918301
Group A	CAN278	49	178	72	22.7244	None	None	None	Yes	CC	AA	98.7	221.088	17.6651	14.4516	1.78571	2.10084	6.6966	10.0354	5.3806	17.0008	-11.6202	143.709	275.118	Moderate	1.67469	4.32273	926.021	39.9771	15.5311	13.3234	58.1749	29.9319	34.5028	35.5653	0.365822
Group A	CAN279	51	178	78	24.6181	None	None	None	Yes	TT	AG	98.7	205.296	19.8194	18.9935	1.36555	0.787815	8.7416	12.9796	8.4472	20.9508	-12.5036	86.0457	246.156
Group A	CAN282	67	178	71	22.4088	Cardio	None	None	Yes	CC	AG	98.7	189.504	18.0959	23.5355	1.9958	0.105042	4.0704	14.7992	8.3344	19.6532	-11.3188	67.7027	200.717	Light	2.60448	3.63414	521.713	55.0079	15.3788	43.0016	36.4602	35.2221	31.635	33.1428	1.29534
Group A	CAN284	40	182.5	71	21.3173	None	None	None	Yes	CT	GG	134.232	213.192	12.064	21.8839	0.735294	0.52521	5.6726	14.708	9.5734	20.749	-11.1756	258.199	289.876	Light	3.34637	4.51637	2098.51	84.0559	15.561	41.692	38.1905	44.6776	27.2941	28.0283	0.665016
Group A	CAN287	78	171.8	75.5	25.58	Cardio	None	None	Yes	CC	GG	110.544	197.4	37.4844	31.3806	0.997899	1.78571	4.2022	12.8942	8.5624	17.545	-8.9826	224.176	233.912	Light	1.85056	9.02357	376.863	62.6606	12.7562	42.3286	41.4283	36.603	12.0958	51.3012	0.681351
Group A	CAN288	74	184.2	82	24.1677	Cardio	None	Yes	Yes	CT	GG	86.856	165.816	12.4948	6.19355	0.840336	2.62605	4.9562	11.6026	8.8892	16.7162	-7.827	247.444	261.844	Light	0.599201	7.04983	313.897	93.9302	16.498	41.3625	38.199	40.2147	10.3349	49.4504	1.00782
Group A	CAN294	52	178	70	22.0932	Cardio	None	None	Yes	CT	AG	122.388	181.608	12.9257	18.1677	1.73319	1.89076	6.2652	4.445	5.9716	9.882	-3.9104	172.322	225.96	Moderate	3.44619	16.9842	502.468	98.3905	19.4028	22.6914	52.6346	36.834	13.1686	49.9974	1.49956
Group A	CAN299	53	177	78	24.8971	None	None	None	Yes	CT	AG	102.648	181.608	15.0799	11.1484	1.57563	0.892857	8.366	6.5992	6.179	10.4874	-4.3084	207.577	138.58	Heavy	1.54282	4.02998	607.016	80.1611	17.3432	31.6518	44.7978	34.07	19.786	46.144	0.363365
Group A	CAN304	50	172.72	95	31.8448	Cardio	None	Yes	Yes	CC	AG	86.856	110.544	9.49677	26.0129	0.630252	3.67647	5.6806	4.8956	4.9054	9.6796	-4.7742	232.631	284.691
Group A	CAN335	42	176	81	26.1493	None	None	None	Yes	CT	AG	146.076	150.024	9.49677	14.4516	0.945378	2.78361	4.1132	12.7412	10.3944	16.2164	-5.822	251.108	406.243
Group A	CAN358	61	185	104	30.3871	None	None	Yes	Yes	CT	AG	157.92	232.932	16.929	11.5613	3.15126	1.89076	6.5272	5.928	5.082	10.2336	-5.1516	29.4955	259.158		1.65231	3.24355	644.167	37.9151	11.0118	42.3347	39.9549	43.5857	30.448	25.9663	0.251556
Group A	CAN366	54	177.3	110	34.9925	None	None	None	Yes	CC	GG	126.336	182.398	19.8194	18.5806	1.62815	0.787815	4.8258	4.9648	5.0198	9.7468	-4.727	206.037	326.894	Sedentary	2.10512	2.56643	409.276	49.7007	16.224	31.6102	39.8129	37.3256	14.7843	47.8901	0.437248
Group A	CAN433	69	178	80	25.2493	None	None	None	Yes	CT	AG	170.554	159.499	18.1677	18.5806	-0.472689	2.62605	5.3996	6.29	5.5966	10.0982	-4.5016	206.406	256.742	Light	1.69807	32.6668	507.104	108.759	16.3807	31.7419	39.4885	39.1653	21.3945	39.4403	0.753212
Group A	CAN446	74	173	75	25.0593	Cardio	None	None	Yes	CC	GG	124.757	198.19	15.2774	16.5161	2.57353	0.997899	3.8912	9.156	5.6078	9.781	-4.1732			Light	1.76222	4.00494	349.808	63.2585	16.2932	32.9619	44.9536	39.5976	21.8458	38.5566	1.10685
Group A	CAN521	59	180	90	27.7778	None	None	Yes	Yes	CT	AG	101.858	148.445	20.2323	21.471	1.47059	0.105042	5.1966	6.9302	7.2892	10.6148	-3.3256	271.041	224.988	Light-Moderate	1.53096	3.99935	588.303	88.3813	14.7335	36.882	41.6743	39.5333	19.1313	41.3354	0.683956
Group B	CAN355	62	180	65	20.0617	None	None	None	Yes	CT	AG	157.92	191.083	16.1032	8.25806	1.62815	1.94328	6.9338	5.0034	10.9422	7.17	3.7722
Group B	CAN360	71	177	66	21.0667	Cardio	None	None	Yes	CC	GG	142.128	173.712	22.2968	15.6903	1.62815	0.315126	7.8626	6.6168	9.5012	7.2008	2.3004	175.099	210.624	Light	1.56554	4.64732	535.948	32.4381	19.9544	30.7211	46.0569	36.2929	19.3613	44.3458	1.63527
Group B	CAN362	40	180.5	56	17.1883	None	None	None	None	CC	AG	157.92	210.034	15.2774	5.36774	1.62815	1.2605	6.1946	5.768	8.9504	6.7154	2.235	334.838	304.601	Light	1.84731	3.28386	560.829	36.6306	14.7346	38.5811	43.6272	41.9735	19.2216	38.8048	0.984383
Group B	CAN367	61	184	101	29.8322	Cardio	None	Yes	Yes	CC	GG	126.336	145.286	24.3613	16.929	2.41597	1.15546	6.6496	10.2106	9.9874	7.7448	2.2426	315.99	479.95	Sedentary	1.29594	7.66083	196.594	60.4723	19.2233	40.1538	23.7752	40.2595	12.1805	47.5599	1.48478
Group B	CAN368	63	171	71	24.281	None	None	None	Yes	CT	GG	110.544	157.92	15.6903	13.6258	2.20588	1.31303	6.4712	5.8722	10.0268	4.202	5.8248	160.202	213.601	Moderate	1.55682	5.90649	310.499	61.674	14.8232	31.7674	49.8857	38.81	13.4162	47.7738	0.94503
Group B	CAN372	66	171	95	32.4886	None	None	None	Yes	CT	AG	110.544	184.766	21.471	13.2129	1.41807	1.10294	5.9442	5.3488	11.2788	6.3756	4.9032	230.916	196.2	Moderate	1.77578	9.49919	381.37	112.162	17.5649	35.8847	40.4514	35.5583	20.4165	44.0252	1.49474
Group B	CAN392	30	185	88	25.7122	None	None	Yes	Yes	CT	AG	94.752	152.393	16.1032	11.1484	0.735294	0.157563	6.0358	6.5598	9.6862	5.3616	4.3246	164.458	284.342
Group B	CAN394	49	172.5	68	22.8523	None	6-10 cigarettes/d	Yes	Yes	CT	GG	102.648	192.662	9.08387	1.65161	1.83824	1.78571	5.0842	4.1692	8.511	5.9418	2.5692	254.837	260.899	Light-Moderate	0.734638	3.27573	437	40.0631	15.1733	40.2811	37.9314	35.5423	10.6262	53.8315	0.366943
Group B	CAN403	59	162.5	68	25.7515	Cardio	None	None	Yes	CC	GG	110.544	172.133	4.12903	1.65161	1.52311	2.20588	5.5592	5.2972	9.6426	5.5834	4.0592	152.452	147.884	Light	2.15079	8.29526	271.217	44.6242	17.3574	34.3171	40.2469	40.7738	12.7609	46.4653	1.77299
Group B	CAN414	54	182	92	27.7744	Losec	None	None	None	CC	GG	102.648	174.502	28.0774	7.01935	0.210084	1.2605	5.5502	4.192	6.9334	4.3366	2.5968	163.194	174.124	Light-Moderate	1.87199	3.91766	308.233	62.5847	13.6838	31.3427	52.0475	35.579	13.0656	51.3554	1.16345
Group B	CAN431	57	173	87	29.0688	Urology	None	Yes	None	CC	GG	105.017	132.653	19.4065	16.5161	0.787815	0.892857	7.778	6.0652	8.518	5.8846	2.6334	262.715	250.444	Light-Moderate
Group B	CAN440	34	172.5	74	24.8687	None	None	Yes	Yes	CC	AG	123.178	198.979	19.8194	12.3871	1.73319	2.20588	4.4406	5.448	14.6868	6.2122	8.4746			Light-Moderate	2.14002	5.48614	391.189	95.7604	15.3316	30.7805	43.5697	36.9294	11.3836	51.6869	1.04576
Group B	CAN455	50	178	75	23.6713	None	None	None	Yes	CC	GG	127.915	174.502	12.8	5.78065	0	2.20588	5.4034	4.896	9.7092	6.047	3.6622	181.428	237.479	Light	1.56998	3.25879	921.561	57.5113	15.0817	25.4978	56.0473	36.6462	22.4282	40.9256	0.8867
Group B	CAN462	63	167	70	25.0995	Cardio	None	None	Yes	CC	GG	101.858	145.286	20.6452	9.08387	1.89076	1.2605	6.45	5.098	10.0168	4.3174	5.6994	176.107	284.342	Light	1.76505	5.07501	327.777	34.447	11.3275	30.4041	54.0133	32.6439	16.5326	50.8235	0.59259
Group B	CAN463	62	188	88	24.8981	None	None	Yes	Yes	CC	GG	161.078	227.405	18.5806	4.12903	1.83824	1.68067	6.24	4.6976	10.988	5.4004	5.5876	369.177	354.369	Light-Moderate
Group B	CAN465	57	171	75	25.6489	None	None	None	Yes	CC	AG	123.178	198.19	21.8839	6.19355	1.31303	2.04832	4.9304	5.4834	9.8152	6.5198	3.2954	188.042	220.057	Light	1.92139	2.93308	255.22	30.9366	12.3137	31.6225	53.1641	34.0205	28.7463	37.2332	0.490097
Group B	CAN467	45	180	93	28.7037	Neurological	None	None	None		GG	131.074	171.343	18.1677	9.08387	-0.262605	2.15336	8.6832	6.8474	10.3158	5.3292	4.9866	243.686	279.079	Light	2.62556	8.65523	358.17	103.24	18.7165	29.0961	48.8462	37.1711	13.413	49.4159	1.46602
Group B	CAN549	45	174.5	81	26.6008	None	None	Yes	Yes	CT	AG	142.128	157.92	16.5161	9.08387	1.57563	1.05042	4.9704	4.659	11.7144	7.3624	4.352	135.101	161.252	Moderate	6.59771	6.9606	338.803	74.2661	12.2479	36.6229	33.192	44.4537	18.0187	37.5276	0.885719
Group B	CAN561	35	167.3	82	29.2969	None	None	None	Yes	CC	GG	114.492	176.87	19.8194	16.5161	1.10294	4.2542	5.4976	5.6306	9.2166	5.8364	3.3802	269.841	287.527
