# Supplementary material for: Benefits of Selenium Supplementation on Leukocyte DNA Integrity Interact with Dietary Micronutrients: A Short Communication
Source: Nutrients. 2016 Apr 27;8(5):249. doi: 10.3390/nu8050249 (PMC4882662; doi:10.3390/nu8050249)
Supplement: Supplementary file 1 [file nutrients-08-00249-s001.zip › nutrients-121674-supple-layout final/Datafile-complete 362 men 22012016.xlsx]

## Sheet: Sheet1
Studycode	Selenium baseline	Selenium post	GPx activity baseline	GPx activity post	TR activity baseline	TR activity post	% FB Tail DNA baseline	% FB Tail DNA post	% H2O2 Tail DNA baseline	% H2O2 Tail DNA post	total-dietary folate_µg	dietary methionine_g
CAN002	94.752	157.92	4.95484	9.90968	0.997899	1.83824	5.71336	7.98989	7.35835	4.81661	707.179	0.506474
CAN004	126.336	157.92	3.71613	11.9742	1.10294	0.787815	6.0528	9.50813	10.1154	14.9008	714.096	0.974594
CAN006	157.92	142.128	0.825806	11.5613	1.15546	1.31303	7.53888	8.73442	5.83711	5.82592	471.4	1.0782
CAN007	118.44	157.92	1.23871	12.8	0.630252	1.41807	7.2278	3.69179	6.8144	13.9905	289.416	0.721867
CAN008	110.544	181.608	9.08387	20.6452	-0.105042	1.62815	8.9794	5.47051	9.562	5.81809	346.524	0.773849
CAN011	118.44	181.608	10.7355	21.0581	0.735294	1.2605	4.51947	6.41878	4.76122	8.48739	775.594	0.610252
CAN012	150.024	173.712	11.1484	17.3419	2.36345	2.04832	5.41048	7.0763	4.52903	8.98757	554.506	0.352982
CAN013	126.336	157.92	8.25806	12.3871	0.945378	2.46849	6.4506	3.51557	5.9244	6.9365	276.764	0.788902
CAN015	110.544	173.712	3.30323	7.84516	0.052521	1.62815	3.72208	6.94965	5.52436	13.5356	614.814	0.778824
CAN018	118.44	189.504	15.2774	26.4258	0.945378	0.630252	6.414	4.48423	7.569	15.3914	419.839	0.398075
CAN019	118.44	173.712	10.3226	17.3419	0.157563	1.20798	5.7368	5.56853	6.0772	9.40774	458.238	1.19717
CAN020	134.232	157.92	3.30323	12.8	1.05042	1.89076	4.686	4.09765	7.031	16.173	1056.64	0.951199
CAN024	110.544	134.232	9.90968	20.2323	1.89076	1.68067	7.7352	3.68629	9.058	4.54749	134.46	0.933624
CAN025	102.648	126.336	11.9742	10.3226	0.577731	2.78361	5.26675	5.09053	5.00851	14.5595	448.347	1.56605
CAN026	102.648	142.128	11.1484	15.6903	-0.157563	1.62815	7.3238	4.83832	5.1618	4.85633	255.588	0.581562
CAN030	102.648	177.66	16.5161	12.8	0.630252	1.78571	5.33834	5.10815	5.33525	6.59969	316.377	0.432167
CAN033	102.648	150.024	9.90968	11.1484	0.840336	1.31303	5.08172	8.13031	7.04783	7.23079	597.827	1.05348
CAN035	126.336	146.076	15.6903	21.471	-0.315126	1.62815	8.03945	5.81578	6.122	5.3414	131.607	1.52192
CAN040	126.336	150.024	4.95484	15.2774	0.52521	1.57563	4.4704	5.84993	7.9974	5.76158	586.756	0.898319
CAN041	110.544	173.712	15.2774	16.1032	0.420168	1.2605	5.566	5.84662	7.1558	7.78579	940.208	0.858757
CAN043	110.544	236.88	15.2774	21.8839	0	-0.420168	3.81404	4.92918	4.96039	10.144	605.327	0.813286
CAN044	110.544	110.544	12.3871	9.49677	-0.420168	0.52521	8.154	7.56641	4.5504	6.72781	273.444	0.914597
CAN046	102.648	150.024	13.2129	18.9935	0.840336	1.20798	5.292	8.23439	6.832	10.2151	225.951	0.886513
CAN047	102.648	165.816	28.4903	16.929	0.735294	1.05042	8.49214	5.2629	11.9165	11.174	273.423	0.839161
CAN048	134.232	157.92	24.3613	13.6258	0.262605	1.20798	6.7228	8.18043	6.2072	7.20169	363.543	0.819214
CAN049	126.336	150.024	11.9742	7.84516	0.577731	1.41807	9.659	5.43636	6.2218	5.34029	209.051	0.735752
CAN050	134.232	181.608	14.0387	9.49677	0.840336	1.15546	5.64617	6.14895	4.85857	7.7332	457.483	0.742119
CAN053	134.232	181.608	14.4516	20.6452	1.36555	0.892857	5.9478	5.80642	7.2544	8.09015	227.293	0.947502
CAN054	110.544	173.712	20.6452	21.8839	0.787815	0.735294	5.4226	5.09053	7.294	7.58326	256.017	0.518341
CAN055	118.44	138.18	15.6903	24.3613	1.31303	1.89076	5.76347	5.13679	6.8716	15.4977	769.268	1.05625
CAN057	118.44	157.92	6.60645	1.23871	2.57353	2.41597	3.973	4.68192	5.859	7.69404	343.856	0.903027
CAN058	150.024	185.556	15.6903	17.3419	1.47059	2.2584	6.7274	5.04152	4.6436	10.8781	1002.62	0.847237
CAN059	94.752	150.024	14.0387	19.8194	1.15546	1.73319	5.4844	6.91881	6.8192	7.8244	817.258	1.21156
CAN060	134.232	221.088	5.78065	8.25806	0.315126	2.41597	5.43912	5.3857	6.82796	9.16101	504.637	0.503567
CAN061	118.44	173.712	20.2323	11.5613	0.472689	2.78361	4.4562	3.85975	7.8978	13.3532	394.205	1.4111
CAN062	157.92	189.504	10.7355	7.01935	1.15546	1.57563	7.2932	7.88085	9.0218	13.1983	423.833	0.748787
CAN063	110.544	189.504	12.3871	16.929	0.892857	0.892857	6.7952	6.30534	6.2066	6.46933	387.577	0.665173
CAN064	134.232	189.504	13.3565	13.2129	0.682773	1.57563	9.5868	7.97227	7.6008	11.3161	509.658	1.02803
CAN066	102.648	165.816	15.2774	19.8194	0.262605	1.89076	7.0098	5.56137	6.7882	6.2819	199.383	0.932331
CAN067	110.544	189.504	13.6258	22.2968	0.892857	1.62815	6.7142	6.77673	7.5334	6.44135	609.343	0.896492
CAN068	134.232	165.816	8.67097	14.8645	0.945378	2.04832	7.0534	5.53824	8.8734	7.76341	358.803	1.43331
CAN069	110.544	181.608	13.6258	18.1677	0.105042	2.9937	7.2944	6.44742	6.4258	8.18527	241.617	1.16002
CAN071	126.336	142.128	7.01935	10.7355	0.472689	1.05042	5.023	5.90995	7.9308	5.7101	294.146	1.17105
CAN072	102.648	189.504	7.01935	5.36774	0.840336	1.52311	5.8406	5.35266	5.8624	8.01295	357.212	0.653545
CAN074	94.752	142.128	3.30323	10.7355	0.52521	1.41807	5.2878	4.86916	8.9148	9.5795	734.832	0.642464
CAN075	118.44	150.024	4.12903	18.5806	0.945378	0.262605	4.99196	6.79876	5.65416	6.5308	365.891	0.751946
CAN077	110.544	165.816	6.60645	5.36774	0.577731	0.945378	6.37858	5.32953	6.65843	8.20877	855.904	0.902103
CAN080	118.44	161.868	11.1484	13.6258	2.10084	1.20798	6.36537	6.64677	7.20057	7.02657	655.028	0.838341
CAN081	94.752	161.868	1.23871	9.90968	0.315126	1.52311	6.56912	5.54375	9.0866	6.5442	278.473	0.930203
CAN082	86.856	189.504	3.71613	13.6258	0.945378	1.89076	4.31352	5.00683	7.33205	8.6302	108.183	0.230316
CAN083	118.44	165.816	9.49677	16.929	0.420168	2.20588	5.05364	6.86374	8.13435	9.2698	178.783	0.618725
CAN084	76.5912	185.556	12.3871	6.19355	0.472689	1.36555	6.732	6.74754	7.5764	8.71062	257.67	0.370438
CAN085	86.856	157.92	14.0387	11.5613	1.31303	0.472689	4.45394	5.34991	6.91188	7.49262	299.554	0.952137
CAN086	110.544	157.92	16.5161	15.2774	0.630252	2.04832	3.11908	9.6756	3.28418	7.8512	792.766	0.805874
CAN088	94.752	150.024	11.5613	9.49677	-0.052521	1.15546	5.48152	7.83845	8.85665	10.1144	360.515	0.925911
CAN089	102.648	157.92	14.4516	8.67097	0.472689	0.945378	5.82184	5.07126	8.1545	7.54633	451.657	1.13502
CAN091	102.648	169.764	1.65161	8.67097	0.892857	1.52311	4.459	6.20622	4.678	7.3958	287.163	0.691582
CAN092	86.856	142.128	7.43226	9.90968	0.52521	0.420168	6.36482	4.83446	7.70019	7.43164	919.199	0.449535
CAN093	110.544	138.18	11.9742	13.2129	-0.052521	1.36555	7.9888	5.24583	8.9808	6.344	562.904	1.46143
CAN094	110.544	177.66	24.7742	16.1032	0.472689	0.840336	8.11159	6.32517	6.89677	6.28917	184.4	0.681564
CAN095	102.648	150.024	16.5161	20.2323	0	3.15126	4.63016	8.69587	6.9572	10.5245	543.366	0.515537
CAN096	86.856	114.492	13.2129	17.7548	0.315126	2.41597	6.24642	3.95667	5.41526	9.3199	365.98	0.887566
CAN097	86.856	157.92	7.01935	15.6903	0.682773	2.15336	3.90821	6.92597	5.98313	8.3898	312.172	0.838745
CAN098	94.752	150.024	8.25806	11.9742	-0.157563	1.20798	5.2614	7.93923	7.035	4.62079	320.657	0.539372
CAN099	157.92	197.4	21.471	14.4516	-0.420168	1.20798	4.72873	5.37138	5.61443	11.484	553.005	0.531517
CAN100	142.128	189.504	7.84516	13.2129	0.735294	3.04622	4.44293	7.18369	6.77145	11.8745	230.376	0.582107
CAN101	86.856	169.764	17.7548	23.9484	1.41807	1.36555	4.85264	7.97667	5.15342	10.1278	303.273	0.504158
CAN102	102.648	146.076	18.5806	7.43226	0.052521	2.41597	5.29838	7.43315	5.45106	7.01762	455.266	1.65235
CAN103	102.648	221.088	15.2774	9.90968	1.47059	0.420168	5.502	5.27777	7.5912	5.36938	399.849	0.926586
CAN104	86.856	213.192	9.08387	9.90968	0.472689	1.47059	6.04652	8.62153	13.1876	6.6741	412.227	1.42229
CAN105	86.856	161.868	7.01935	10.3226	0.630252	2.52101	4.97764	6.68422	5.97027	8.04987	288.239	0.887917
CAN106	78.96	157.92	26.713	16.5161	0.735294	2.04832	6.05643	5.90665	8.55061	5.3235	502.88	1.39075
CAN107	102.648	173.712	5.78065	13.2129	0.105042	1.10294	6.05919	4.77884	8.169	11.3587	217.764	0.550713
CAN108	102.648	185.556	9.49677	21.8839	3.2563	0.997899	6.09774	6.55315	8.8114	12.8212	548.771	0.676865
CAN109	102.648	173.712	9.49677	9.49677	0.262605	0.472689	4.80638	3.90381	8.89525	18.595	357.474	1.1376
CAN110	94.752	165.816	9.49677	14.8645	-0.262605	-0.157563	4.69514	6.49423	5.47176	7.85853	558.79	0.478779
CAN111	94.752	138.97	21.8839	18.5806	0.787815	1.2605	6.2332	4.95341	8.43536	9.34396	334.011	0.939358
CAN112	110.544	181.608	16.929	9.49677	-0.157563	0.840336	5.90885	9.30988	5.70339	7.91783	0	0
CAN113	126.336	165.816	16.5161	9.08387	0.367647	1.78571	8.015	5.09769	9.0518	6.49786	879.305	1.62295
CAN114	86.856	142.128	12.3871	11.9742	1.36555	1.20798	7.86709	5.85984	8.7176	10.0216	450.694	1.2498
CAN116	86.856	161.868	14.0387	13.6258	0.157563	1.15546	6.7492	6.27616	5.62003	5.27315	385.554	1.14802
CAN117	94.752	181.608	18.5806	27.2516	-0.315126	3.78151	5.85378	5.27061	6.76138	9.58957	489.631	1.91097
CAN118	118.44	181.608	15.2774	6.19355	-1.05042	2.57353	7.7646	5.65829	8.35199	12.7982	737.771	2.12528
CAN119	94.752	146.076	3.71613	15.6903	-0.367647	1.78571	3.8524	5.51676	6.4166	26.9957	639.205	0.981487
CAN121	94.752	126.336	20.6452	13.2129	-0.630252	1.2605	6.8722	6.36757	8.9074	13.2391	499.423	0.736813
CAN122	150.024	169.764	12.3871	19.8194	0.052521	1.9958	7.04712	5.15882	6.48835	7.69796	204.709	0.381908
CAN123	102.648	213.192	12.8	17.3419	1.05042	0.892857	5.3284	5.42039	6.955	8.33913	0	0
CAN124	110.544	217.14	18.9935	23.5355	0.105042	1.10294	7.9918	5.28878	7.7064	28.3083	364.122	0.752293
CAN125	110.544	153.972	7.01935	7.43226	1.2605	1.15546	5.1544	8.52075	7.0952	7.36618	485.978	1.19067
CAN128	94.752	177.66	10.7355	12.8	0.577731	1.62815	5.8712	5.29979	10.411	8.44878	402.615	0.50507
CAN130	110.544	169.764	12.8	14.4516	1.10294	2.36345	5.34495	5.9083	4.88095	6.15881	340.966	0.406818
CAN132	102.648	228.984	13.6258	14.4516	0.892857	1.68067	7.3718	5.97934	8.0376	6.81565	316.805	0.77877
CAN133	110.544	217.14	6.19355	6.60645	1.05042	2.10084	7.935	6.80757	7.184	8.93721	190.213	0.450485
CAN134	150.024	138.18	8.67097	15.2774	0.472689	0.630252	4.6234	5.68417	5.8666	6.59857	248.876	0.618607
CAN135	110.544	157.92	13.2129	10.3226	0.157563	0.157563	4.79481	4.85429	7.7482	7.89098	360.143	1.16431
CAN136	94.752	181.608	9.49677	12.3871	0.997899	0.105042	5.97989	8.09177	7.4024	6.35743	382.669	0.687447
CAN137	86.856	205.296	11.9742	21.8839	1.20798	0.840336	6.4818	6.60932	7.1358	22.9529	570.505	0.645328
CAN138	86.856	157.92	7.43226	5.78065	0.420168	1.31303	5.0382	5.31797	6.255	35.8831
CAN139	86.856	177.66	6.19355	7.43226	1.47059	0	7.4916	7.3924	7.9958	8.84714	299.026	0.419796
CAN140	94.752	193.452	6.19355	10.3226	1.20798	1.73319	4.6502	3.64388	7.0278	39.9456	998.029	1.02517
CAN141	86.856	142.128	7.01935	4.12903	0.52521	1.94328	4.5036	5.00958	4.74108	8.0432	381.047	0.491367
CAN142	118.44	173.712	0.825806	11.1484	0.787815	2.10084	3.1378	5.42425	5.0102	10.4044	275.898	1.03319
CAN143	86.856	165.816	2.47742	12.3871	1.20798	2.10084	6.305	5.70289	6.5646	7.24589
CAN144	189.504	236.88	15.6903	19.8194	0.577731	0.997899	6.5862	6.34224	11.1684	8.0432	364.498	1.55085
CAN145	118.44	138.18	11.5613	10.7355	1.68067	2.20588	4.7252	7.15395	9.0346	11.583	814.071	1.61977
CAN146	110.544	130.284	6.60645	1.65161	0.840336	2.57353	5.1825	5.40497	6.9958	10.8165	289.248	1.35442
CAN147	110.544	157.92	4.12903	16.929	1.15546	1.68067	5.76843	7.56201	5.50533	9.88554	286.76	1.03026
CAN148	94.752	165.816	6.60645	6.60645	0.577731	0.052521	7.56421	6.47991	6.55437	6.2838	292.209	1.05736
CAN149	86.856	142.128	16.1032	14.4516	0.577731	0.262605	4.37	5.4628	8.6	6.63885	495.885	1.74941
CAN152	86.856	126.336	6.19355	23.9484	-0.262605	0.945378	6.05368	6.68256	6.45981	6.59521	552.466	1.44163
CAN154	102.648	181.608	4.54194	12.3871	-0.787815	0.945378	5.83065	5.84938	6.89453	8.2994	333.293	1.51152
CAN155	94.752	146.076	13.6258	20.2323	0.052521	1.2605	6.47881	6.06139	7.59333	6.40387	342.234	1.22461
CAN156	110.544	213.192	4.54194	9.90968	0.682773	1.83824	6.52837	6.55591	7.2319	8.1752	513.008	1.33971
CAN157	78.96	169.764	2.89032	7.43226	0.997899	2.04832	5.75191	6.00137	5.51149	8.65244	138.006	0.908638
CAN158	94.752	138.18	10.3226	22.7097	2.10084	0.315126	6.71726	6.45072	5.49414	9.52244
CAN160	118.44	169.764	11.1484	11.9742	2.04832	1.36555	5.57	6.3505	8.4438	7.82216	193.116	0.687016
CAN163	134.232	142.128	9.49677	8.67097	1.89076	2.36345	7.7566	4.70726	8.3002	7.52451	284.194	0.822762
CAN165	102.648	153.972	4.54194	15.2774	-0.157563	1.89076	6.36427	5.9865	6.11797	5.35092	307.604	0.947403
CAN166	102.648	209.244	12.3871	9.90968	1.52311	1.68067	5.9318	6.24862	8.2348	9.59517	210.992	1.16352
CAN167	94.752	150.024	16.5161	14.8645	1.20798	1.83824	5.8486	3.53099	6.3498	8.58977	358.119	1.07734
CAN168	102.648	181.608	15.2774	13.2129	0.630252	2.10084	6.3184	6.72497	7.4326	7.12113	521.252	1.14057
CAN169	102.648	150.024	10.3226	6.19355	0.157563	1.68067	5.5068	6.00797	9.9846	6.49842	294.455	1.16174
CAN170	118.44	213.192	11.1484	3.30323	0.262605	2.10084	5.91876	5.53438	7.61627	6.37142	420.725	0.810314
CAN171	86.856	153.972	12.8	13.2129	0.997899	0.945378	7.7824	4.6588	6.5448	9.17388	820.451	1.76583
CAN174	110.544	157.92	16.929	18.9935	1.15546	0.577731	5.2406	4.74635	5.53	8.14051	411.642	2.66711
CAN175	118.44	181.608	10.3226	15.6903	0.157563	0.945378	6.0896	6.15115	5.1684	7.78244	236.251	1.2817
CAN176	102.648	130.284	19.4065	30.5548	0.630252	0.577731	4.6292	4.34546	9.0492	10.4411	349.039	1.29807
CAN177	94.752	142.128	4.12903	9.90968	0.157563	1.68067	4.5192	5.60597	6.7068	9.16996	818.735	1.11896
CAN178	126.336	142.128	11.1484	13.6258	0.735294	1.9958	6.7112	4.6252	5.8294	5.33133	249.335	2.41207
CAN179	94.752	177.66	20.6452	17.7548	1.47059	2.2584	6.9938	5.89123	7.7826	9.63993	285.545	0.642029
CAN180	110.544	181.608	11.5613	15.6903	-0.105042	2.04832	11.0264	6.31415	9.83127	7.09483	319.822	0.651077
CAN181	94.752	157.92	9.90968	6.60645	0.945378	1.41807	7.1438	4.64172	7.2024	7.38688	690.958	0.808811
CAN182	94.752	153.972	9.49677	18.1677	1.47059	0.997899	6.6458	6.00247	4.6326	9.50062	405.801	0.496269
CAN183	102.648	153.972	6.19355	9.90968	0.735294	1.52311	5.3908	4.57509	7.0618	7.69068	419.778	0.94165
CAN185	110.544	161.868	16.1032	12.8	0.682773	1.57563	5.9608	3.80523	5.7152	5.76885	441.036	2.00145
CAN187	118.44	157.92	4.12903	14.0387	1.73319	0.997899	6.5306	4.65824	7.2902	9.175	285.561	1.01214
CAN188	102.648	173.712	12.8	19.8194	1.20798	1.9958	9.18212	4.89504	7.3006	7.33877	418.78	1.45146
CAN189	110.544	169.764	18.5806	20.6452	1.31303	1.2605	4.5382	6.54434	7.803	10.2643	347.284	1.05502
CAN190	118.44	189.504	17.3419	13.2129	1.10294	2.78361	6.07	5.70014	7.5086	5.57023	443.017	0.87783
CAN191	110.544	201.348	9.49677	2.06452	0.735294	2.46849	7.0524	5.31852	9.9216	10.5329	439.654	0.670086
CAN192	110.544	157.92	9.08387	4.95484	0.577731	2.2584	7.4664	5.80587	7.9728	6.46933	354.353	1.93138
CAN193	94.752	142.128	15.2774	11.1484	1.31303	0.157563	8.8338	5.35046	9.08995	5.46057	339.748	0.451591
CAN194	102.648	157.92	7.84516	11.1484	0.052521	1.57563	4.2712	4.70175	9.0762	6.69871	1112.99	0.640663
CAN195	110.544	134.232	6.19355	9.49677	1.62815	3.15126	7.3044	5.85488	7.392	5.98995	362.867	0.897045
CAN197	110.544	146.076	6.60645	0.825806	1.05042	2.31092	6.7402	5.28437	7.471	29.2807	792.945	0.891888
CAN200	102.648	138.18	13.2129	6.60645	1.94328	0.52521	4.91541	4.22541	9.15877	4.60624	896.641	1.62648
CAN202	102.648	146.076	9.90968	11.1484	0	-0.840336	5.8636	6.6778	9.6	6.308	775.331	0.704315
CAN203	86.856	142.128	24.3613	36.7484	1.05042	1.89076	6.88411	7.4084	7.6916	8.7458	354.286	0.725975
CAN204	86.856	173.712	6.19355	11.5613	-0.052521	2.78361	6.3458	6.7532	6.5134	5.3496	435.252	1.25389
CAN205	157.92	134.232	3.30323	9.90968	0.262605	1.62815	4.7462	8.0346	5.6878	8.0264	320.183	0.361771
CAN206	94.752	134.232	13.6258	26.4258	0.52521	1.73319	5.0236	6.1666	8.8566	12.0792	499.493	0.51297
CAN207	78.96	134.232	13.6258	11.9742	0.367647	1.83824	7.2212	6.2376	6.376	7.681	284.649	0.529179
CAN208	86.856	165.816	14.4516	23.9484	1.78571	2.31092	5.6536	5.697	8.2988	7.0606	278.026	1.57595
CAN211	78.96	157.92	6.19355	15.6903	1.57563	2.10084	5.9422	4.4116	8.714	9.586	262.542	0.512878
CAN212	78.1704	165.816	2.89032	7.84516	1.31303	1.05042	4.739	4.0642	7.8398	7.5108	307.208	1.36981
CAN213	72.6432	126.336	15.6903	20.2323	1.31303	1.94328	5.8486	4.174	9.3336	6.8234	210.161	0.776592
CAN216	86.856	157.92	12.8	23.1226	1.73319	0.52521	8.0508	6.3868	7.5356	7.2194	586.95	1.35566
CAN217	126.336	157.92	2.06452	16.5161	2.41597	1.94328	6.9202	8.036	7.5472	6.4296	423.081	2.33561
CAN218	126.336	142.128	11.1484	30.9677	2.41597	1.2605	5.0124	5.2992	6.4352	8.2232	651.423	0.749924
CAN219	118.44	165.816	24.3613	17.3419	-0.577731	0.840336	7.5184	5.17479	7.1236	6.29868	221.324	1.27083
CAN220	102.648	197.4	6.60645	14.0387	-0.52521	0.577731	6.00247	5.4668	6.4973	9.8402	212.332	1.04398
CAN221	142.128	165.816	15.2774	18.1677	-0.420168	2.10084	5.3626	5.7132	7.7208	6.1968	87.2771	0.0506783
CAN222	102.648	173.712	15.2774	15.2774	0.105042	1.83824	4.6042	4.484	8.0104	8.1164	256.858	0.597549
CAN223	86.856	126.336	10.3226	16.5161	0.892857	0.105042	6.6034	7.6824	7.8916	8.185	363.578	0.340206
CAN224	86.856	126.336	21.471	25.1871	2.10084	0.157563	5.3068	6.5552	7.7156	9.7924	550.941	1.64454
CAN238	94.752	213.192	10.3226	13.6258	0.735294	2.83613	5.4164	4.9854	5.4966	12.6692	494.666	0.521934
CAN247	150.024	150.024	9.49677	22.7097	1.52311	0.262605	5.779	5.9962	7.5106	8.1224	479.492	0.376358
CAN252	94.752	157.92	14.0387	13.6258	0.210084	2.52101	5.9144	6.81032	11.7394	7.88538	469.305	1.56171
CAN253	86.856	157.92	20.6452	11.9742	-0.210084	-0.315126	5.2734	4.80197	5.757	7.22239	613.543	1.87291
CAN254	110.544	213.192	11.9742	12.3871	0.367647	-0.052521	5.2274	6.2912	8.0384	8.8874	236.632	0.986397
CAN255	94.752	142.128	2.89032	7.43226	0.892857	0	4.0318	3.2488	4.7632	5.6398	450.978	1.26863
CAN257	86.856	165.816	4.95484	11.5613	0.945378	0.105042	4.1336	5.1582	9.2572	9.6128	443.266	0.844448
CAN258	102.648	157.92	14.8645	21.8839	0.577731	1.05042	5.397	4.76177	8.911	8.19981	296.256	1.47144
CAN261	102.648	165.816	15.5108	17.3419	-0.315126	1.10294	5.0896	7.597	6.5344	5.665	246.66	0.851986
CAN265	110.544	165.816	12.4948	16.929	-0.52521	1.20798	4.7786	4.52	6.497	8.5648	265.584	0.666206
CAN266	110.544	189.504	16.3725	18.5806	-0.787815	1.57563	4.549	6.2236	6.2942	7.3078	242.944	0.727863
CAN267	102.648	150.024	23.6971	25.1871	0.577731	1.20798	6.237	7.0864	13.2276	8.7126	207.973	0.410938
CAN269	94.752	134.232	15.9417	19.4065	1.47059	0.262605	5.03712	6.05533	11.2887	6.44918	812.163	0.734051
CAN271	118.44	134.232	28.0056	19.8194	0.892857	2.46849	6.6774	5.43636	7.582	7.5592	563.072	0.320667
CAN273	106.596	181.608	6.89369	13.6258	1.47059	1.89076	6.09168	5.77503	9.76525	7.5676	316.233	1.25662
CAN274	90.804	157.92	16.3725	17.7548	-0.315126	1.94328	9.1378	7.6546	7.947	11.3754	205.944	0.918301
CAN275	75.8016	173.712	12.064	12.8	1.52311	1.73319	4.1922	5.00077	10.8076	8.55117	315.475	0.475868
CAN276	90.804	181.608	15.0799	12.3871	0.945378	0.420168	6.173	7.4706	9.2252	7.4144	163.118	0.696983
CAN277	118.44	221.088	11.2022	15.2774	1.2605	1.31303	6.7908	7.6894	8.7222	5.1604	1335.12	0.861767
CAN278	98.7	221.088	17.6651	14.4516	1.78571	2.10084	6.6966	10.0354	5.3806	17.0008	926.021	0.365822
CAN279	98.7	205.296	19.8194	18.9935	1.36555	0.787815	8.7416	12.9796	8.4472	20.9508	492.058	0.937653
CAN280	106.596	173.712	21.1119	11.9742	1.68067	0.787815	6.9932	4.092	5.9028	6.903	296.719	0.321346
CAN281	153.972	165.816	21.1119	29.3161	0.787815	-0.052521	6.002	4.3308	6.8428	7.1116	182.44	0.746071
CAN282	98.7	189.504	18.0959	23.5355	1.9958	0.105042	4.0704	14.7992	8.3344	19.6532	521.713	1.29534
CAN283	86.856	157.92	18.9576	18.9935	1.78571	1.68067	5.3068	5.4742	6.9642	5.4742	541.994	1.6015
CAN284	134.232	213.192	12.064	21.8839	0.735294	0.52521	5.6726	14.708	9.5734	20.749	2098.51	0.665016
CAN287	110.544	197.4	37.4844	31.3806	0.997899	1.78571	4.2022	12.8942	8.5624	17.545	376.863	0.681351
CAN288	86.856	165.816	12.4948	6.19355	0.840336	2.62605	4.9562	11.6026	8.8892	16.7162	313.897	1.00782
CAN292	90.804	181.608	15.9417	31.3806	1.10294	2.15336	6.6674	5.8486	6.7878	8.0392	229.051	0.277874
CAN294	122.388	181.608	12.9257	18.1677	1.73319	1.89076	6.2652	4.445	5.9716	9.882	502.468	1.49956
CAN295	142.128	152.393	13.7874	18.1677	1.9958	0.892857	8.2048	3.1196	7.3972	5.4518	2276.45	1.49156
CAN297	114.492	173.712	20.6811	20.6452	1.10294	0.630252	6.153	7.8886	7.5888	7.7678	644.361	0.975697
CAN299	102.648	181.608	15.0799	11.1484	1.57563	0.892857	8.366	6.5992	6.179	10.4874	607.016	0.363365
CAN331	114.492	118.44	10.7355	26.0129	0.315126	1.41807	5.243	5.18	7.5716	7.597	503.801	1.43916
CAN332	134.232	173.712	9.49677	16.5161	0.367647	1.47059	4.683	10.8374	7.68	14.2686	549.899	0.739437
CAN333	122.388	229.774	3.71613	7.84516	0.682773	0.682773	6.0714	4.9898	9.4834	7.5184	1310.01	0.418144
CAN340	102.648	146.076	11.5613	33.0323	1.2605	2.31092	5.1352	4.033	7.0382	5.3816	317.008	0.689819
CAN343	118.44	150.024	37.1613	19.4065	1.68067	1.52311	4.1592	5.9214	8.0038	7.7704	226.313	0.410271
CAN344	94.752	205.296	28.9032	4.54194	1.15546	2.04832	6.6514	5.2252	8.5756	8.8474	245.514	1.11247
CAN345	110.544	161.078	29.3161	9.90968	2.15336	1.57563	8.6152	4.9422	5.3466	6.733	257.667	0.616058
CAN346	118.44	223.45	17.3419	7.01935	0.472689	2.67857	9.1494	4.9854	9.5064	9.5516	231.262	0.811356
CAN347	110.544	195.031	20.6452	7.43226	1.05042	2.20588	8.958	8.0898	7.3544	9.1248	382.981	1.26374
CAN348	102.648	190.294	17.7548	7.01935	2.04832	1.2605	3.973	5.9658	7.0678	6.6416	185.519	0.75605
CAN349	94.752	178.45	31.3806	14.8645	2.04832	0.840336	6.9156	8.7484	11.502	5.079	323.371	0.477837
CAN350	94.752	168.974	18.5806	6.19355	1.2605	1.15546	4.8848	7.509	5.0526	8.4402	387.615	1.0727
CAN351	102.648	206.875	28.9032	15.2774	3.78151	1.68067	7.5416	4.9756	8.7998	9.6866	298.243	0.32061
CAN352	110.544	185.556	21.8839	2.89032	1.10294	0.472689	5.0036	5.3772	5.0066	6.6478	582.139	0.970577
CAN354	78.96	180.029	17.7548	4.54194	2.20588	1.78571	5.5336	5.5894	6.8432	5.9246	338.394	0.957958
CAN357	150.024	122.388	14.4516	3.30323	1.62815	2.41597	3.2112	5.1706	7.04	4.4434	360.333	0.689743
CAN358	157.92	232.932	16.929	11.5613	3.15126	1.89076	6.5272	5.928	5.082	10.2336	644.167	0.251556
CAN360	142.128	173.712	22.2968	15.6903	1.62815	0.315126	7.8626	6.6168	9.5012	7.2008	535.948	1.63527
CAN361	142.128	134.232	16.1032		1.73319		6.9888	6.552	9.2306	7.188	555.473	1.08754
CAN362	157.92	210.034	15.2774	5.36774	1.62815	1.2605	6.1946	5.768	8.9504	6.7154	560.829	0.984383
CAN363	150.024	162.658	27.6645	13.6258	2.83613	0.577731	6.0538	5.659	9.2456	7.2722	748.476	1.33794
CAN365	126.336	250.303	9.08387	11.9742	1.9958	1.05042	5.0872	4.6486	9.2612	7.2266	260.097	0.594078
CAN366	126.336	182.398	19.8194	18.5806	1.62815	0.787815	4.8258	4.9648	5.0198	9.7468	409.276	0.437248
CAN367	126.336	145.286	24.3613	16.929	2.41597	1.15546	6.6496	10.2106	9.9874	7.7448	196.594	1.48478
CAN368	110.544	157.92	15.6903	13.6258	2.20588	1.31303	6.4712	5.8722	10.0268	4.202	310.499	0.94503
CAN369	118.44	151.603	17.3419	14.4516	2.36345	1.52311	9.9304	5.4574	6.5012	8.0422	263.333	0.47625
CAN370	157.92	179.239	22.2968	21.471	1.2605	1.9958	6.5572	4.7994	8.8016	5.6262	448.609	1.24397
CAN372	110.544	184.766	21.471	13.2129	1.41807	1.10294	5.9442	5.3488	11.2788	6.3756	381.37	1.49474
CAN373	134.232	123.967	26.8387	16.5161	1.94328	1.31303	6.3406	6.0996	7.042	9.5094	539.535	0.847633
CAN374	150.024	194.242	20.2323	18.5806	0.630252	1.10294	7.7492	9.8404	6.9324	6.0524	390.093	0.558609
CAN375	118.44	180.818	22.2968	12.8	0.892857	1.41807	6.7552	4.7822	7.1886	7.0458	425.428	1.11694
CAN377	150.024	210.823	24.7742	19.4065	2.04832	3.20378	6.1814	5.4206	5.9744	4.7486	289.634	0.538708
CAN378	134.232	183.977	16.1032	7.43226	1.52311	2.10084	5.1238	5.107	7.3712	9.2584	852.456	0.641895
CAN379	102.648	179.239	23.1226	18.1677	2.04832	2.20588		5.818		7.8992	223.635	1.2106
CAN381	118.44	172.922	15.6903	15.6903	-0.945378	2.36345	3.2244	7.6296	8.6958	8.5302	378.679	0.799873
CAN382	134.232	197.4	31.3806	27.6645	1.68067	0.52521	4.4736	6.3912	6.125	7.7356	250.819	0.615757
CAN383	118.44	174.502	18.9935	18.1677	0.682773	2.62605	5.68	5.1514	7.6594	10.5492	399.851	0.559479
CAN384	118.44	220.298	21.8839	18.5806	1.10294	0.682773	5.4916	3.0152	5.7168	4.3972	961.589	0.58773
CAN385	134.232	224.246	17.7548	21.471	1.89076	1.78571	5.5278	5.0846	5.9964	4.3656	416.959	1.32704
CAN386	63.9576	161.078	16.5161	18.1677	1.05042	0.682773	5.2206	3.3702	4.4978	4.6342	431.874	1.59522
CAN387	102.648	166.606	9.90968	14.0387	0.52521	0.157563	3.792	5.8558	4.773	6.844	188.275	0.774384
CAN388	102.648	128.705	12.3871	11.5613	-0.210084	2.94118	6.9036	3.5412	6.7446	5.4206	589.894	1.41154
CAN390	102.648	152.393	7.01935	15.2774	1.78571	0.787815	5.4378	8.847	5.1744	6.1874	730.917	1.16611
CAN393	86.856	159.499	19.4065	11.1484	1.2605	2.52101	6.4118	4.611	4.799	3.7322	1260.68	0.857944
CAN394	102.648	192.662	9.08387	1.65161	1.83824	1.78571	5.0842	4.1692	8.511	5.9418	437	0.366943
CAN395	102.648	162.66	7.84516	6.19355	1.36555	2.52101	4.3246	6.8272	5.6376	7.025	392.485	0.484249
CAN397	120.809	118.44	5.36774	12.8	0.577731	0.787815	4.8618	5.1118	7.0434	9.3504	684.177	1.18553
CAN399	112.123	159.499	21.0581	13.2129	2.31092	1.9958	4.106		8.0082	8.8574	541.955	0.387974
CAN400	116.071	112.123	13.6258	7.01935	0.472689	3.88655	7.6842	4.7798	7.5852	8.5316	216.495	0.19841
CAN402	92.3832	140.549	7.01935	13.2129	1.83824	-0.840336	3.715	6.2516	9.3232	7.3454	625.768	0.955311
CAN403	110.544	172.133	4.12903	1.65161	1.52311	2.20588	5.5592	5.2972	9.6426	5.5834	271.217	1.77299
CAN406	145.286	161.868	16.1032	4.54194	0.787815	1.20798	3.667	5.9204	6.6706	5.2292	285.286	0.415394
CAN408	82.908	156.341	10.7355	10.7355	-0.997899	1.83824	6.6392	5.8634	8.0326	7.5968	273.091	1.39864
CAN409	112.123	164.237	12.8	7.01935	1.9958	2.10084	4.773	6.3086	6.7958	6.5428	201.146	0.790379
CAN410	123.178	167.395	18.9935	5.78065	0.630252	-0.630252	4.7984		6.3906	9.071	345.255	1.24421
CAN413	141.338	198.979	16.929	3.30323	2.31092	2.52101	5.9958	5.2008	8.1002	5.707	1785.58	1.25633
CAN414	102.648	174.502	28.0774	7.01935	0.210084	1.2605	5.5502	4.192	6.9334	4.3366	308.233	1.16345
CAN415	101.069	177.66	11.9742	6.19355	1.73319	2.20588	6.428	7.2328	6.7224	6.34	625.919	0.613388
CAN417	114.492	112.913	11.9742	10.7355	1.10294	2.36345	5.5792	5.1146	8.2616	7.1262	371.021	0.807308
CAN418	82.908	120.019	11.5613	16.929	1.52311	-0.472689	4.4096	4.7778	5.748	9.1932	396.718	1.53446
CAN419	117.65	162.658	14.0387	10.7355	1.94328	1.36555	6.3408	3.5058	4.8486	4.3834	636.679	1.01278
CAN420	126.336	150.024	12.3871	12.8	1.94328	2.10084	3.6996	6.5224	6.6902	8.4494	538.857	0.572075
CAN421	147.655	177.66	21.8839	18.1677	0.945378	-0.892857	6.1588	4.1094	4.3456	8.7132	504.03	1.30968
CAN422	104.227	152.393	11.5613	14.0387	1.15546	-0.630252	6.1246	7.4982	9.6624	7.46	330.071	0.836056
CAN423	108.175	177.66	14.8645	12.8	1.68067	1.10294	6.237	7.0788	7.0116	5.431	608.131	1.412
CAN424	93.1728	148.445	16.1032	16.929	1.78571	0.105042	5.1294	5.6532	5.7294	7.2372	1254.69	1.3461
CAN425	151.603	158.71	11.9742	3.30323	0.682773	1.52311	5.4064	5.9854	9.3668	6.3636	539.7	0.813629
CAN426	103.438	183.187	7.43226	5.78065	3.67647	3.78151	3.7476	6.03	6.701	7.4638	798.779	0.860729
CAN427	116.071	158.71	7.01935	7.84516	1.47059	2.15336	4.7092	6.0036	3.8348	4.965	549.708	1.15023
CAN428	102.648	168.974	7.01935	7.43226	1.20798	1.68067	5.3526	5.2098	7.3156	7.5952	653.351	1.26931
CAN429	142.918	187.925	11.5613	16.1032	2.62605	1.36555	6.3492	5.575	8.0672	5.1722	537.792	1.56803
CAN430	107.386	102.648	13.6258	15.2774	1.94328	1.47059	6.3062	6.1672	8.2602	6.1186	52.5104	0.0561981
CAN431	105.017	132.653	19.4065	16.5161	0.787815	0.892857	7.778	6.0652	8.518	5.8846	927.096	0.324734
CAN432	134.232	123.178	17.3419	14.4516	1.52311	0.787815	6.4066	6.3524	9.6056	9.1552	255.97	1.09502
CAN433	170.554	159.499	18.1677	18.5806	-0.472689	2.62605	5.3996	6.29	5.5966	10.0982	507.104	0.753212
CAN435	112.123	151.603	5.78065	14.8645	0.367647	1.2605	6.1296	6.517	10.3822	10.7578	473.494	1.34027
CAN436	112.913	146.866	17.3419	11.5613	2.67857	2.83613	7.7252	3.3262	6.9472	10.0428	255.183	0.990261
CAN437	114.492	172.133	15.6903	9.90968	1.73319	1.36555	4.533	7.1914	6.504	7.0944	591.952	0.703594
CAN440	123.178	198.979	19.8194	12.3871	1.73319	2.20588	4.4406	5.448	14.6868	6.2122	391.189	1.04576
CAN441	195.031	226.615	14.4516	10.7355	1.52311	1.05042	3.3784	6.6246	5.829	6.0678	555.259	1.55608
CAN442	101.069	157.92	18.5806	11.1484	1.20798	0.945378	5.1754	5.9266	7.5406	6.6518	386.944	1.34078
CAN443	124.757	174.502	9.90968	10.7355	0.892857	0.210084	7.4296	5.8686	7.3628	7.1658	218.721	0.758324
CAN445	105.017	149.234	18.5806	4.95484	0.787815	1.94328	4.1422	4.9576	7.0818	4.9464	666.915	0.482353
CAN446	124.757	198.19	15.2774	16.5161	2.57353	0.997899	3.8912	9.156	5.6078	9.781	349.808	1.10685
CAN448	142.918	150.024	5.78065	2.06452	1.9958	1.15546	6.6714	4.4256	10.6894	9.5014	542.094	0.832188
CAN449	118.44	144.497	26.0129	15.2774	1.36555	0.105042	5.7922	3.6128	5.8606	8.408	519.273	1.30897
CAN450	123.967	143.707	21.471	16.929	-0.052521	0.682773	6.175	4.0232	7.3964	4.4606	519.896	0.395794
CAN451	119.23	141.338	22.2968	14.0387	0.630252	2.62605	4.971	6.4054	7.4338	8.3544	286.87	1.16243
CAN452	116.861	133.442	22.7097	4.12903	2.41597	1.94328	4.373	4.2994	6.932	9.4312	142.906	1.11932
CAN453	121.598	159.499	21.0581	16.929	2.41597	1.78571	5.9782	7.1688	8.6736	7.4362	296.692	1.14157
CAN454	102.648	175.291	35.5097	21.0581	2.2584	1.83824	4.527	6.1052	6.7058	7.4152	315.902	1.01777
CAN455	127.915	174.502	12.8	5.78065	0	2.20588	5.4034	4.896	9.7092	6.047	921.561	0.8867
CAN456	108.175	165.026	22.2968	11.9742	1.52311	1.52311	8.3816	5.1256	8.2398	9.5012	285.936	0.719799
CAN457	104.227	145.286	17.7548	9.90968	0.577731	3.09874	5.3738	6.141	6.3132	7.16	567.77	0.310856
CAN458	131.074	138.18	18.1677	11.9742	0.735294	1.62815	6.8166	4.7128	8.6526	8.6344	447.672	1.42448
CAN459	111.334	107.386	14.0387	7.84516	1.10294	0.735294	4.4846	7.5216	9.0726	10.686	251.997	0.37307
CAN460	123.178	155.551	26.4258	9.08387	0.840336	0.52521	5.8686	7.7162	11.0582	5.743	245.494	1.27726
CAN462	101.858	145.286	20.6452	9.08387	1.89076	1.2605	6.45	5.098	10.0168	4.3174	589.011	1.50752
CAN464	138.97	202.927	8.25806	5.36774	0.945378	2.15336	6.9932	4.4642	6.0334	5.9244	257.106	1.06064
CAN465	123.178	198.19	21.8839	6.19355	1.31303	2.04832	4.9304	5.4834	9.8152	6.5198	255.22	0.490097
CAN466	131.074	180.818	18.5806	7.84516	1.73319	0.157563	8.0962	4.6932	8.3718	9.332	387.603	0.850517
CAN467	131.074	171.343	18.1677	9.08387	-0.262605	2.15336	8.6832	6.8474	10.3158	5.3292	358.17	1.46602
CAN468	110.544	155.551	14.0387	4.54194	0.892857	2.57353	4.8694	5.1992	6.7306	5.816	584.265	0.869408
CAN469	92.3832	149.234	26.8387	12.8	1.2605	2.46849	5.7788	11.1948	7.313	6.8216	374.344	1.49364
CAN470	87.6456	168.974	13.2129	5.36774	1.47059	0.840336	6.0756	4.3392	8.8384	7.416	526.953	0.735191
CAN472	147.655	146.076	28.9032	11.5613	0.997899	0.840336	6.3684	5.912	9.8146	6.0516	276.411	0.961887
CAN473	120.019	127.915	23.1226	16.5161	0.892857	0.997899	6.6558	6.4252	8.0584	6.2844	279.409	0.442734
CAN474	135.022	123.178	38.8129	22.2968	1.10294	1.36555	6.2448	5.2516	7.7814	7.1488	521.598	0.643082
CAN476	147.655	123.178	11.9742	5.78065	1.41807	0.735294	6.8978	5.2354	5.6312	8.1238	316.038	0.928539
CAN477	116.861	112.123	35.5097	10.3226	0.262605	1.9958	4.7448	4.4696	11.459	10.327	402.466	0.582321
CAN478	123.967	116.071	26.0129	12.8	0.997899	0.997899	6.0388	4.5294	8.9362	10.1874	309.999	1.00115
CAN479	82.908	138.97	23.5355	9.49677	0.577731	1.57563	4.8846	5.4138	6.9454	8.6354	1006.28	1.47598
CAN480	119.23	127.915	29.729	15.6903	1.52311	1.36555	5.602	3.4556	7.574	7.6112	0	0
CAN495	127.915	180.029	4.95484	14.0387	0.367647	0.945378	6.6336	8.3032	8.872	6.8318	453.662	1.33656
CAN498	141.338	165.026	13.2129	9.90968	0.367647	0.315126	7.7964	6.7436	9.4072	10.9264	365.548	1.21785
CAN500	122.388	162.658	13.6258	13.6258	0.472689	0.52521	5.7864	3.8114	10.4656	6.2138	171.862	1.24228
CAN501	149.234	167.395	10.3226	14.8645	0.472689	0.262605	7.1598	9.6756	5.5806	6.6344	251.664	0.463814
CAN502	153.182	131.863	18.9935	18.5806	1.83824	1.52311	6.3534	5.0686	9.2086	10.371	127.837	0.740631
CAN503	127.126	150.024	11.9742	9.08387	1.31303	3.36134	6.9772	8.0686	8.7628	7.3474	307.349	0.937851
CAN506	154.762	149.234	12.8	14.0387	-0.105042	1.31303	7.4848	4.6114	7.9788	7.9542	166.013	0.590332
CAN510	97.1208	146.866	18.1677	11.9742	1.2605	0.367647	5.8342	5.0776	7.097	8.465	390.301	0.952164
CAN512	135.811	163.447	9.90968	20.2323	1.2605	1.9958	5.6118	6.417	7.93	7.3938	581.865	1.77987
CAN513	117.65	139.759	14.4516	11.9742	1.73319	2.15336	4.7784	3.8658	6.084	6.0522	205.986	0.921043
CAN514	142.128	207.665	26.8387	13.6258	0.840336	1.2605	4.4296	6.69	6.282	8.1558	216.168	1.17039
CAN515	129.494	157.13	13.2129	24.7742	0.157563	0.892857	7.0322	9.491	10.3832	8.025	240.702	1.16982
CAN516	154.762	128.705	17.7548	19.8194	1.20798	2.15336	4.6634	4.4642	6.9466	8.801	280.615	1.53159
CAN517	142.128	173.712	15.2774	9.90968	1.41807	0.367647	5.9432	7.177	8.8912	7.683
CAN518	120.019	153.972	15.6903	11.5613	1.73319	0.420168	7.4076	5.3808	7.1588	7.584	293.873	0.942451
CAN519	148.445	146.076	11.5613	9.49677	1.20798	0.105042	6.518	5.1462	7.4926	7.3252	223.555	0.9879
CAN521	101.858	148.445	20.2323	21.471	1.47059	0.105042	5.1966	6.9302	7.2892	10.6148	588.303	0.683956
CAN524	135.811	156.341	31.7935	8.25806	0.892857	0.787815	6.4868	4.3252	7.9974	8.6342	549.054	0.59359
CAN525	124.757	142.918	33.8581	22.7097	1.31303	-0.892857	4.7976	6.4568	13.2184	5.4074	343.415	1.04927
CAN526	123.178	172.133	22.7097	14.0387	0.682773	1.73319	6.0452	5.448	8.2108	8.8812	359.623	0.573334
CAN529	138.97	166.606	21.8839	13.2129	1.94328	1.15546	9.138	5.3796	10.2358	5.3654	462.278	1.31071
CAN531	151.603	171.343	21.471	7.84516	2.2584	1.41807	4.9196	5.7162	7.1112	9.1668	194.396	0.40353
CAN532	146.866	183.977	29.3161	23.9484	0.472689	0.262605	4.9678	6.1678	7.4438	8.5996	417.667	1.02283
CAN536	138.18	156.341	25.1871	20.2323	1.83824	0.630252	7.4036	5.5694	9.8194	8.1786	263.154	0.740013
CAN538	126.336	140.549	21.0581	14.0387	0.577731	0.735294	7.1266	6.2952	5.6816	10.3792	455.06	0.9464
CAN539	97.9104	179.239	11.5613	9.49677	2.15336	0.577731	7.301	4.3962	9.8508	7.4954	216.958	0.672104
CAN540	127.126	168.185	25.1871	18.9935	3.2563	0	4.7458	6.088	7.573	6.1788	619.224	0.715507
CAN541	127.915	142.918	28.9032	21.8839	2.20588	1.57563	4.503	2.9668	8.4982	7.897	164.762	0.782436
CAN542	142.918	168.974	24.3613	13.2129	1.62815	1.41807	5.0336	6.7772	7.374	8.7136
CAN544	128.705	114.492	22.7097	12.3871	2.15336	-0.052521	5.36477	3.758	7.91727	8.1784	331.065	0.680576
CAN545	117.65	127.915	21.471	9.90968	1.57563	2.04832	7.937	5.0674	12.194	8.4486	436.09	0.436684
CAN546	145.286	131.863	20.2323	9.49677	1.31303	1.68067	6.295	5.2452	7.6212	6.3368	600.463	0.882427
CAN547	126.336	132.653	16.5161	12.8	2.83613	0.997899	5.6088	5.9388	9.4224	6.6284	239.537	0.828617
CAN548	119.23	115.282	22.7097	21.471	1.57563	0.682773	5.4856	5.829	8.6878	9.353	375.935	1.01871
CAN549	142.128	157.92	16.5161	9.08387	1.57563	1.05042	4.9704	4.659	11.7144	7.3624	338.803	0.885719
CAN550	116.861	118.44	21.8839	19.4065	1.68067	0.577731	5.569	8.3656	6.02	6.189	322.62	0.805874
CAN551	127.126	154.762	15.2774	7.84516	1.94328	1.62815	5.0462	7.698	6.4226	5.7106	148.84	0.880886
CAN553	127.126	122.388	33.4452	20.2323	0.735294	0.997899	4.2228	5.3762	5.824	8.4662	250.864	0.303017
CAN554	107.386	146.866	16.1032	9.49677	1.89076	1.89076	6.24	7.999	9.2934	10.5488	283.621	0.918316
CAN558	108.965	131.863	19.8194	13.2129	1.10294	1.83824	6.25193	4.4594	6.4718	5.0168	161.652	0.474762
CAN563	151.603	178.45	28.9032	15.2774	0.577731	1.94328	7.061	5.1394	7.712	7.2584	744.615	0.786003
CAN564	103.438	143.707	34.271	29.3161	0.420168	3.30882	5.2228	5.8668	8.0178	7.7522	315.979	0.788727
CAN565	105.017	113.702	14.0387	12.3871	1.20798	2.57353	3.4194	5.909	6.7436	5.457	954.112	1.3043
CAN567	134.232	173.712	9.08387	10.7355	1.57563	2.41597	4.1548	6.653	6.7506	4.1724	193.728	0.813568
CAN568	120.019	146.076	35.9226	24.3613	1.2605	2.36345	4.5544	10.2438	5.0416	7.165	409.406	0.668083
CAN569	106.596	114.492	37.5742	19.4065	1.05042	0.997899	5.6898	4.2336	7.7866	7.035	330.992	1.37573
CAN570	88.4352	148.445	32.2065	20.2323	0.315126	3.15126	6.71891	6.7746	7.70691	5.0058	209.134	0.702301
CAN572	130.284	114.492	23.1226	14.8645	1.41807	0.787815		5.3964		7.1514	209.121	0.382244
CAN575	128.705	160.289	18.9935	18.9935	0.735294	1.05042	7.63084	5.591	9.27402	7.3284	414.508	0.121349
CAN576	127.915	129.494	19.4065	22.7097	1.47059	2.67857	6.98103	6.0596	5.87236	6.315	307.558	0.984043
CAN579	116.861	146.866	9.90968	9.90968	2.2584	2.2584	5.04923	6.1004	14.7777	8.2598	552.235	0.533714
